# Supplementary material for: Operationalizing Co-Design in Exercise Interventions with Indigenous Peoples in Australia: Development and Cultural Adaptation of the PrIDE Tools
Source: Int J Environ Res Public Health. 2026 Feb 17;23(2):252. doi: 10.3390/ijerph23020252 (PMC12941342; doi:10.3390/ijerph23020252)
Supplement: Supplementary file 1 [file ijerph-23-00252-s001.zip]

Archive with 1 entries (1 files):
- ijerph-4086310-supplementary.pdf
